# Supplementary material for: Reparixin as a Potential Antiepileptogenic Agent: Modulation of the CXCL1–CXCR1/2 Axis and Seizure Activity in a Kindling Rat Model of Temporal Lobe Epilepsy
Source: Int J Mol Sci. 2025 Mar 21;26(7):2831. doi: 10.3390/ijms26072831 (PMC11989020; doi:10.3390/ijms26072831)
Supplement: Supplementary file 1 [file ijms-26-02831-s001.zip]

Archive with 1 entries (1 files):
- ijms-3489684-supplementary.pdf
